# Supplementary material for: Development of intelligent tools to predict neuroblastoma risk stratification and overall prognosis based on multiphase enhanced CT and clinical features
Source: Front Neurol. 2025 Jun 19;16:1573398. doi: 10.3389/fneur.2025.1573398 (PMC12221888; doi:10.3389/fneur.2025.1573398)
Supplement: Supplementary file 1 [file Data_Sheet_1.ZIP]

Archive with 10 entries (10 files):
- Figure S1.tif
- Figure S2.tif
- Figure S3.tif
- Figure S4.tif
- Figure S5.tif
- Figure S6.tif
- Figure S7.tif
- Table S1.xlsx
- Table S2.xlsx
- Table S3.xlsx
