# Supplementary material for: Development of intelligent tools to predict neuroblastoma risk stratification and overall prognosis based on multiphase enhanced CT and clinical features
Source: Front Neurol. 2025 Jun 19;16:1573398. doi: 10.3389/fneur.2025.1573398 (PMC12221888; doi:10.3389/fneur.2025.1573398)
Supplement: Supplementary file 1 [file Data_Sheet_1.ZIP › Table S1.xlsx]

## Sheet: Sheet1
​Stage​	​Input Resolution​	​Block Type​	​​# Blocks​	​​# Heads​	​Embed Dim​	​Output Resolution​
Patch Embed	224×224	4×4 Conv	-	-	96	56×56
Stage 1	56×56	W-MSA + SW-MSA	2	3	96	56×56
Stage 2	56×56	Patch Merging + Blocks	2	6	192	28×28
Stage 3	28×28	Patch Merging + Blocks	6	12	384	14×14
Stage 4	14×14	Patch Merging + Blocks	2	24	768	7×7
​Key Abbreviations:​​
​W-MSA: Window-based Multi-Head Self-Attention
​SW-MSA: Shifted Window Multi-Head Self-Attention
​Patch Merging: Downsampling operation (similar to pooling in CNNs)
​Embed Dim: Embedding dimension (channel size)
