# Supplementary material for: Development of intelligent tools to predict neuroblastoma risk stratification and overall prognosis based on multiphase enhanced CT and clinical features
Source: Front Neurol. 2025 Jun 19;16:1573398. doi: 10.3389/fneur.2025.1573398 (PMC12221888; doi:10.3389/fneur.2025.1573398)
Supplement: Supplementary file 1 [file Data_Sheet_1.ZIP › Table S2.xlsx]

## Sheet: Sheet1
Feature	Overall Cohort (n=202)	Train cohort（n=161）	Train cohort（n=41）	P
Age [median(Q1, Q3), month]	38.5 (20.25, 57)	37 (21, 57)	40 (12, 57)	0.8037
Sex				0.5322
Male	95	78	17
Female	107	83	24
Weight [median(Q1, Q3), kg]	14.0 (11.0, 19.0)	14.5(11.0, 19.0)	14.0 (10.5, 19.0)	0.8211
Status				0.4035
alive	118	91	27
death	84	70	14
Survival time [median(Q1, Q3), day]	657 (232, 1296.75)	657 (238, 1367)	551 (226, 1079)	0.5007
Risk				0.9831
HR	121	97	24
NHR	81	64	17
MYCN Amplification				0.1392
Yes	61	53	8
No	141	108	33
Location				0.9981
Abdominal	130	136	34
Non-abdominal	72	25	7
CEA [median(Q1, Q3)]	0.82 (0.47, 1.49)	0.82 (0.40, 1.28)	0.89 (0.56, 2.08)	0.1048
AFP [median(Q1, Q3)]	1.86 (1.03, 3.86)	1.92 (1.08, 4.18)	1.47 (0.91, 2.42)	0.0913
CA125 [median(Q1, Q3)]	19.3 (12.7, 31.7)	19 (12.7, 29.85)	21.7 (13.1, 33.5)	0.2894
CA199 [median(Q1, Q3)]	10.9 (6.26, 18.04)	10.3 (6.25, 17.28)	15.1 (8.72, 32.4)	0.0355
CA153 [median(Q1, Q3)]	7.93 (5.49, 11.19)	7.54 (5.39, 10.6)	9.95 (6.89, 13.45)	0.02
CA211 [median(Q1, Q3)]	1.63 (1.16, 2.27)	1.65 (1.22, 2.34)	1.49 (1.09, 2.01)	0.2941
CA72-4 [median(Q1, Q3)]	1.48 (0.64, 1.56)	1.50 (0.64, 1.59)	0.83 (0.64, 1.50)	0.3534
NSE [median(Q1, Q3)]	134.8 (35.3, 300)	130 (36.01, 300)	135.6 (35.27, 300)	0.8856
FP [median(Q1, Q3)]	211.5 (51.7, 398)	210.4 (55.6, 398)	212.6 (50.4, 483.3)	0.5228
PCT [median(Q1, Q3)]	0.2 (0.15, 0.44)	0.2 (0.15, 0.34)	0.2 (0.20, 0.62)	0.1739
CRP [median(Q1, Q3)]	17.4 (2.32, 60.37)	15.7 (2.0, 50.24)	29.31 (7.92, 96.8)	0.0424
