# Supplementary material for: Development of intelligent tools to predict neuroblastoma risk stratification and overall prognosis based on multiphase enhanced CT and clinical features
Source: Front Neurol. 2025 Jun 19;16:1573398. doi: 10.3389/fneur.2025.1573398 (PMC12221888; doi:10.3389/fneur.2025.1573398)
Supplement: Supplementary file 1 [file Data_Sheet_1.ZIP › Table S3.xlsx]

## Sheet: cox
	Univariate Cox regression			Multivariate Cox regression
characteristics	HR	95% CI	P.Value	HR	95% CI	P.Value
CA153	1.38	1.13-1.68	0.001	1.45	1.16-1.8	0.001
MYCN	3.59	2.23-5.8	p<0.001	2.97	1.6-5.54	0.001
CA125	1.27	1.09-1.48	0.002	1.24	1.04-1.49	0.017
art_channel3	1.54	1.2-1.99	0.001	14.72	0.78-279.36	0.073
art_channel15	1.45	1.12-1.86	0.004	0.36	0.12-1.13	0.08
art_channel13	0.69	0.53-0.89	0.004	3.67	0.75-18.05	0.109
NSE	1.29	1.12-1.49	p<0.001	1.21	0.95-1.56	0.127
art_channel6	0.7	0.54-0.9	0.005	2	0.78-5.11	0.147
art_channel10	0.66	0.51-0.84	0.001	0.25	0.04-1.75	0.162
art_channel7	1.34	1.05-1.69	0.016	0.7	0.41-1.18	0.182
RISK	3.2	1.78-5.76	p<0.001	2.31	0.67-7.98	0.186
art_channel2	0.69	0.54-0.88	0.003	1.85	0.67-5.11	0.233
art_channel16	1.51	1.18-1.94	0.001	0.08	0-7.29	0.271
art_channel11	1.52	1.18-1.96	0.001	3.58	0.35-36.69	0.282
art_channel14	0.67	0.52-0.87	0.002	2.31	0.5-10.69	0.282
art_channel4	1.49	1.16-1.91	0.002	0.23	0.01-3.94	0.31
FP	1.17	1-1.37	0.049	1.11	0.87-1.41	0.398
art_channel1	1.51	1.18-1.95	0.001	3.37	0.11-100.47	0.483
art_channel5	0.66	0.51-0.85	0.001	0.3	0.01-13.99	0.539
art_channel9	1.52	1.18-1.96	0.001	1.53	0.3-7.78	0.611
art_channel8	0.66	0.52-0.85	0.001	0.77	0.02-33.3	0.893
art_channel12	0.67	0.52-0.86	0.002	0.94	0.01-93.59	0.98
AFP	1.1	0.92-1.32	0.293	NA	NA	NA
age	0.98	0.77-1.24	0.868	NA	NA	NA
bw	1.07	0.87-1.31	0.525	NA	NA	NA
CA199	0.9	0.68-1.19	0.473	NA	NA	NA
CA211	0.92	0.72-1.18	0.522	NA	NA	NA
CA72.4	1.03	0.76-1.38	0.855	NA	NA	NA
CEA	0.85	0.62-1.15	0.289	NA	NA	NA
CRP	1.13	0.92-1.39	0.257	NA	NA	NA
location	1.55	0.74-3.24	0.243	NA	NA	NA
PCT	1.11	0.93-1.32	0.253	NA	NA	NA
sex	0.82	0.51-1.31	0.412	NA	NA	NA
